# Supplementary material for: Prognostic Value of Serum and Bronchoalveolar Lavage Fluid Galactomannan Levels in Invasive Aspergillosis: An 8-Year Experience at a Tertiary Cancer Center
Source: J Fungi (Basel). 2025 May 3;11(5):355. doi: 10.3390/jof11050355 (PMC12112564; doi:10.3390/jof11050355)
Supplement: Supplementary file 1 [file jof-11-00355-s001.zip]

Archive with 1 entries (1 files):
- jof-3543160-supplementary.pdf
